# Supplementary material for: Investigating Snake-Venom-Induced Dermonecrosis and Inflammation Using an Ex Vivo Human Skin Model
Source: Toxins (Basel). 2024 Jun 17;16(6):276. doi: 10.3390/toxins16060276 (PMC11209077; doi:10.3390/toxins16060276)
Supplement: Supplementary file 1 [file toxins-16-00276-s001.zip]

Archive with 1 entries (1 files):
- toxins-2967190-supplementary.pdf
